# Supplementary material for: Activation mechanism of the full-length histidine kinase LvrB from pathogenic Leptospira
Source: Nat Commun. 2026 Apr 16;17:5298. doi: 10.1038/s41467-026-71783-4 (PMC13269768; doi:10.1038/s41467-026-71783-4)
Supplement: Supplementary file 4 — Source data [file 41467_2026_71783_MOESM4_ESM.xlsx]

## Sheet: Fig 5B
No BeFx
Peak Number	1H [ppm]	13C [ppm]	3.144	9.432	15.72	25.152	37.728	50.304	69.168	81.744	94.32	Fit Error	Fit Parameters		T2 (msec)	T2 Error (msec)
1	1.865	16.791	20433.7	19121.3	19158.5	18287.5	16982.1	15921.7	14472.4	13639.2	13820.6	0.33256	20394.9	0.00466	214.592	7.138
2	1.939	17.024	5480.56	3681.84	3961.37	2863.99	2470.38	1738.51	2128.3	2384.04	1708.9	0.55226	4740.23	0.01321	75.7002	12.058
3	2.039	17.372	10823	10663.6	9742.28	8835.04	8462.58	6578.67	6548.7	4627.28	4949.75	0.39979	11351.1	0.00933	107.181	18.287
4	2.002	17.74	6316.34	5124.52	3883.23	4107.82	2856.3	3332.51	2197.43	2468.86	2777.46	0.57386	5601.81	0.01132	88.3392	5.615
5	1.819	16.522	12226.6	11884.5	11233.3	10313.3	8981.9	7995.31	7882.02	6051.64	5771.53	0.31963	12676.8	0.00835	119.76	8.477
M241L	1.746	17.348	6967.17	5928.32	5102.55	4938.27	4254.07	3822.57	2571.35	2550.28	2129.25	0.24514	6823.44	0.01276	78.3699	19.521
With BeFx
Peak Number	1H [ppm]	13C [ppm]	3.144	9.432	15.72	25.152	37.728	50.304	69.168	81.744	94.32	113.184	Fit Error	Fit Parameters		T2 (msec)	T2 Error (msec)	T2 Ratio
1	1.871	16.805	7706.62	-	7120.17	5687.81	4732.67	4013.26	3686.1	2581.75	2626.4	1175.91	0.19473	8262.4	0.01371	72.9395	32.266	0.339898
2	1.934	16.986	5076.43	5065.71	3966.93	2853.68	1359.44	959.037	1621.95	1856.39	833.884	1377.03	0.36613	5458.69	0.02189	45.683	5.531	0.603472
3	2.039	17.368	17006	-	15102.8	12097.1	11379.4	10323.3	8503.36	6735.71	6634.31	-	0.29334	17329.7	0.01083	92.3361	9.997	0.861496
4	2.003	17.748	6613.7	-	5347.88	5125.3	3680.21	4291.28	2245.6	2992.84	1899.93	1387.51	0.24224	6797.8	0.01279	78.1861	13.327	0.885066
5	1.821	16.52	32663.9	-	29312.3	27613.8	25902.1	24187.4	22071.9	21439.2	18922.9	1249.69	2.59453	35023.1	0.00881	113.507	5.951	0.947787
M241L	1.738	17.341	5865.46	4167.64	4757.98	3785.86	3488.7	3537.49	2631.25	2401.78	2260.51	1861.24	0.20319	5317.81	0.00971	102.987	9.149	1.31411

## Sheet: Figure 5C
	Condition
Mutant	-			5 mM BeF3-				Normalized data								Average	Stddev		Average	Stddev
WT	838000	1080000	885000	4490000	4.07e+06	4460000		0.897216	1.15632	0.947537	4.80728	4.3576	4.77516			1.00036	0.137389		4.64668	0.250865
D56A	448000	542000	599000	424000	428000	455000		0.479657	0.5803	0.641328	0.453961	0.458244	0.487152			0.567095	0.08164		0.466453	0.0180537
D56E	3210000	2520000	2460000	2710000	2840000	2940000		3.43683	2.69807	2.63383	2.9015	3.04069	3.14775			2.92291	0.446224		3.02998	0.123475
S84A	178000	152000	163000	217000	224000	186000		0.190578	0.162741	0.174518	0.232334	0.239829	0.199143			0.175946	0.0139734		0.223769	0.0216528
T86A	252000	315000	259000	257000	403000	389000		0.269807	0.337259	0.277302	0.275161	0.431478	0.416488			0.294789	0.0369702		0.374375	0.0862488
Y103A	1390	14200	13300	83400	41100	108000		0.00148822	0.0152034	0.0142398	0.0892934	0.0440043	0.115632			0.0103105	0.00765549		0.0829764	0.0362291
G153A	42000	36300	28700	2880	40500	38100		0.0449679	0.0388651	0.0307281	0.00308351	0.0433619	0.0407923			0.038187	0.00714409		0.0290792	0.0225496
H161A	22800	19600	46400	8950	38900	11500		0.0244111	0.020985	0.0496788	0.00958244	0.0416488	0.0123126			0.0316916	0.0156712		0.0211813	0.0177779
M241L	1090000	838000	751000	2370000	2330000	2480000		1.16702	0.897216	0.804069	2.53747	2.49465	2.65525			0.956103	0.188507		2.56246	0.0831633
F330A	59300	52700	43500	489000	591000	423000		0.0634904	0.056424	0.0465739	0.523555	0.632762	0.452891			0.0554961	0.00849633		0.536403	0.0906214
T340A	39200	18700	46200	244000	261000	333000		0.04197	0.0200214	0.0494647	0.261242	0.279443	0.356531			0.037152	0.0153015		0.299072	0.0505863
V346W	28100	0	3780	25800	28700	23900		0.0300857	0	0.00404711	0.0276231	0.0307281	0.0255889			0.0113776	0.0163275		0.02798	0.00258811

## Sheet: Figure S12B
Baseline (buffer or protein only, no TNP-ATP)
Replicate	Buffer (neg. control)	Y103	K148A	G153A	H161A	V346W
1	2454	3066	4582	2070	2449	2548
2	2092	3754	4059	4046	3468	3756
3	2153	3634	4595	4174	3999	3980
Avg	2233	3484.67	4412	3430	3305.33	3428
TNP-ATP Signal (buffer or protein + TNP-ATP)
Replicate	Buffer (neg. control)	Y103	K148A	G153A	H161A	V346W
1	22666	34471	34903	29988	33482	31946
2	23205	36915	40712	28573	35730	31317
3	23037		36738	29847	35386	31542
Avg	22969.3	35693	37451	29469.3	34866	31601.7
Subtraction of baseline from TNP-ATP signal (to exclude baseline effects)
	Free TNP-ATP signal	Y103	K148A	G153A	H161A	V346W
Isolated TNP-ATP signal (= Average Signal - Average Baseline)	20736.3	32208.3	33039	26039.3	31560.7	28173.7
Fluorescence relative to free TNP-ATP signal	1	1.55323	1.59329	1.25573	1.522	1.35866
Increase in fluorescence (= F%-1)	0	0.553232	0.59329	0.255735	0.521998	0.358662

## Sheet: Figure S13A
RR	pLDDT	pTM	ipTM
LIC20013	84.2	0.781	0.743
LIC11110	84.2	0.733	0.684
LIC10994	81.8	0.72	0.662
LIC11896	84.5	0.719	0.657
LIC13269	79.2	0.645	0.561
LIC12454	79.5	0.636	0.548
LIC20180	78.2	0.633	0.526
LIC11526	79.9	0.623	0.521
LIC12627	80.4	0.607	0.513
LIC12059	80.1	0.615	0.513
LIC12316	76.1	0.579	0.475
LIC10332	74	0.583	0.467
LIC12505	75.5	0.57	0.466
LIC12504	78.8	0.581	0.448
LIC13330	77.4	0.537	0.42
LIC13427	70.6	0.558	0.417
LIC10923	77.6	0.532	0.413
LIC11203	68.2	0.54	0.41
LIC10579	71	0.55	0.408
LIC11440	77.5	0.542	0.407
LIC11957	70.2	0.528	0.405
LIC12235	74.6	0.53	0.401
LIC11136	70.5	0.526	0.391
LIC13242	73.2	0.523	0.389
LIC11708	71.1	0.516	0.381
LIC12807	78.9	0.512	0.38
LIC11527	75.8	0.516	0.379
LIC13088	75.9	0.513	0.377
LIC11444	73.1	0.507	0.377
LIC12098	72.8	0.513	0.37
LIC12058	75.6	0.502	0.367
LIC13110	72.1	0.505	0.367
LIC11202	70.2	0.508	0.367
LIC10678	78.4	0.519	0.362
LIC10557	74	0.499	0.359
LIC11520	67.5	0.498	0.359
LIC12380	76.1	0.493	0.353
LIC12455	65.8	0.491	0.348
LIC11709	76.4	0.494	0.345
LIC11769	72.6	0.487	0.345
LIC20254	77.4	0.512	0.338
LIC12088	75.2	0.479	0.338
LIC11201	71	0.472	0.331
LIC11549	72.6	0.473	0.303

## Sheet: Primers
Primers for LvrB mutagenesis (F = forward; R = reverse)
Mutation	Type	Sequence
D56A	F	CGCACCTGATCCTGAGCGCCTTCAGCCTGCCGAAGTACGATGGTTTTA
	R	GCTCAGGATCAGGTGCGGTTTTTG
D56E	F	CGCACCTGATCCTGAGCGAATTCAGCCTGCCGAAGTACGATGGTTTTA
	R	GCTCAGGATCAGGTGCGGTTTTTG
S84A	F	ACCCCGTTCATCTTTGTGGCGGGCACCTACGGTGAGGAAGC
	R	CACAAAGATGAACGGGGTGGTCG
T86A	F	TGTGAGCGGCGCCTACGGTGAGG
	R	AAGATGAACGGGGTGGTCGGG
Y103	F	CCATGGGCGCGACCGACGCGGTGCTGAAGGATCGTATCGAGAAACTG
	R	GTCGGTCGCGCCCATGGTCA
L128G	F	GAGCTGGAAGATCACGAGGGCCGTATCAAGGCGGAGAAAGAACGTTAC
	R	CTCGTGATCTTCCAGCTCGTGCA
R136A	F	GTATCAAGGCGGAGAAAGAAGCGTACGAACTGGAGGAACAGCTGCGT
	R	TTCTTTCTCCGCCTTGATACGGCC
K148A	F	AGCTGCGTCAGAGCCAAGCTCTGGAAGCGATGGGCGTGATG
	R	TTGGCTCTGACGCAGCTGTTCCT
G153A	F	CAAGCTCTGGAAGCGATGGCAGTGATGGCGGGTACCATGGC
	R	CATCGCTTCCAGAGCTTGGCTCT
H161A	F	TACCATGGCGGCCGAGATTAACAACCCGC
	R	CCCGCCATCACGCCCATC
M241L	F	TTTAAGCTGAACCGTATTGACGCG
	R	GATTTGCTGGGTAATGCTTTC
F330A	F	TTTCAAAACCGCCTTTACCACCAAG
	R	ATGCTCTTTTGGATATCAATC
T340A	F	AAGAGCGCGGACAAAGGTGCGGGCCTGGGTCTGAGCGTTAG
	R	ACCTTTGTCCGCGCTCTTGGTG
V346W	F	GGGTCTGAGCTGGAGCCTGGGCATC
	R	AGGCCGGTACCTTTGTCC
Primers for LvrC identification (F = forward; R = reverse)
Protein	Type	Sequence
LIC11110	F	CTGTATTTTCAGGGATCCGGTTCATTGACTCCTATGCGAATTCTTTTTTTAGACG
	R	CTAATTAAGCTTGGCTGCAGGTCGTCAGCTGGCGTTCACTTTTGAATTAGC
LIC20013	F	ACCTGTATTTTCAGGGATCCGGTTCAATGAGAGCCAAACTTTTGTTAGTC
	R	CAGGTCGACGCCTAGATCCTTTTTTCATTCGGCATTTTTGATTTCTCC
LIC11203	F	CTGTATTTTCAGGGATCCGGTTCAATGAATCAGACCACATTACCCAATC
	R	CTAATTAAGCTTGGCTGCAGGTCGTCAAGATTTAAAACCAGCTAAGAAC
LIC12235	F	CTGTATTTTCAGGGATCCGGTTCATTGCCACTAAGAATGAATTTTACCAATCC
	R	CTAATTAAGCTTGGCTGCAGGTCGTTAAACTGGAAGTTGAACGATAAAATCC
LIC10557	F	ACCTGTATTTTCAGGGATCCGGTTCAATGAAAGTTGCGCCGACT
	R	CAGGTCGACGCCTAGATCCTTTTTTCAGTGTTCCGTCTGAATTGT
LIC13269	F	ACCTGTATTTTCAGGGATCCGGTTCAATGAAAAATCAATCAGGGAACCC
	R	CAGGTCGACGCCTAGATCCTTTTTCTACGCCTCATTGAATCTATAGCC
LIC11896	F	ACCTGTATTTTCAGGGATCCGGTTCAATGGGGCAAAAATCTTCTTTTCC
	R	CAGGTCGACGCCTAGATCCTTTTTTCATAACGTATCCTTCAATCCGT
LIC10994	F	ACCTGTATTTTCAGGGATCCGGTTCAATGAATCCTAAAATTCTGGTGGCG
	R	CAGGTCGACGCCTAGATCCTTTTTTTATAAATGAATTGCAAGCCTATAA
LIC12316	F	CTGTATTTTCAGGGATCCGGTTCATTGGAGATCAAATTGAATTTAAAAGATGAACC
	R	CTAATTAAGCTTGGCTGCAGGTCGTCACTTTGTATCGTAGCAGAATTTTCG
LIC12807	F	CTGTATTTTCAGGGATCCGGTTCAATGGTACTACAAAAGATTTCCAC
	R	CTAATTAAGCTTGGCTGCAGGTCGCTAAGGGTATCCGGGAATGTC
LIC13088	F	CTGTATTTTCAGGGATCCGGTTCAATGAAACCTACCGATACAAAAATATTTC
	R	CTAATTAAGCTTGGCTGCAGGTCGTTAGGATTCAATTAAACCGGC
LIC20254	F	CTGTATTTTCAGGGATCCGGTTCATTGGTAATGAAAACAATTTTAGTTATAG
	R	CTAATTAAGCTTGGCTGCAGGTCGTTAATCTGGAATTACGATGTTATCG
LIC11708	F	CCTGTATTTTCAGGGATCCGGTTCAATGAATAAATGGAAATTCCTTTTC
	R	GCTGCAGGTCGACGCCTAGATCCTTTTTTATTGAACACTTGGGTCGAAG
